# Supplementary material for: Cardioprotective Effect of Lactobacillus acidophilus and Bifidobacterium animalis subsp. lactis Is Mediated by Sarcolemmal but Not Mitochondrial ATP-Sensitive Potassium Channels in Rats with Systemic Inflammation
Source: Int J Mol Sci. 2025 Nov 12;26(22):10935. doi: 10.3390/ijms262210935 (PMC12652051; doi:10.3390/ijms262210935)
Supplement: Supplementary file 1 [file ijms-26-10935-s001.zip]

Archive with 1 entries (1 files):
- ijms-3938198-supplementary.pdf
